# Supplementary material for: Brassica napus BnaC9.DEWAX1 Negatively Regulates Wax Biosynthesis via Transcriptional Suppression of BnCER1-2
Source: Int J Mol Sci. 2023 Feb 21;24(5):4287. doi: 10.3390/ijms24054287 (PMC10002155; doi:10.3390/ijms24054287)
Supplement: Supplementary file 1 [file ijms-24-04287-s001.zip]

Archive with 1 entries (1 files):
- ijms-2222051-supplementary.pdf
